# Supplementary material for: Aphid Species in Citrus Orchards in Crete: Key Vectors of Citrus Tristeza Virus and Automated Monitoring Innovations for Alate Aphids
Source: Viruses. 2025 Mar 11;17(3):395. doi: 10.3390/v17030395 (PMC11946668; doi:10.3390/v17030395)
Supplement: Supplementary file 1 [file viruses-17-00395-s001.zip]

Archive with 2 entries (2 files):
- Supplementary Figure S1.png
- Supplementary Tables S1-S5.pdf
